# Supplementary material for: Characterization of Virulence Properties in the C. parapsilosis Sensu Lato Species
Source: PLoS One. 2013 Jul 9;8(7):e68704. doi: 10.1371/journal.pone.0068704 (PMC3706360; doi:10.1371/journal.pone.0068704)
Supplement: Table S1 — Extracellular enzyme activity and pseudohypha production of the isolates. (XLS) [file pone.0068704.s001.xls]

## Sheet: Munka1
Table S1. List of isolates used in the study. Extracellular enzyme activity and pseudohypha production of the isolates.
Collection Number in Szeged	Species	Strain no.	Site of isolation	Pseudohyphae (24h)	Lipase activity	Proteinase activity
SZMC 1420	C. parapsilosis	5312	blood, Debrecen, Hungary	+	+	+
SZMC 1412	C. parapsilosis	3929	blood, Debrecen, Hungary	+	-	+
SZMC 1361	C. parapsilosis	6791	blood, Debrecen, Hungary	-	+	+
SZMC 1438	C. parapsilosis	5308	blood, Debrecen, Hungary	+	+	+
SZMC 1355	C. parapsilosis	CBS 604	faeces, Puerto Rico	+	-	+
SZMC 1452	C. parapsilosis	25329	blood, Debrecen, Hungary	+	+	+
SZMC 1381	C. parapsilosis	11881	blood, Debrecen, Hungary	+	+	+
SZMC 8039	C. parapsilosis	1181/1	blood, Debrecen, Hungary	+	+	+
SZMC 1474	C. parapsilosis v. par.	CBS 2152	unknown	-	+	+
SZMC 8110	C. parapsilosis*	GA1-wt	Hamburg, Germany	+	+	+
SZMC 8040	C. parapsilosis	BP 3	nail, Pécs, Hungary	+	+	+
SZMC 8041	C. parapsilosis	BP 46	blood, Pécs, Hungary	+	+	+
SZMC 8042	C. parapsilosis	BP 54	fingernail, Pécs, Hungary	-	+	+
SZMC 8043 C	C. parapsilosis	BP 73	stomach, Pécs, Hungary	+	+	+
SZMC 8044	C. parapsilosis	BP 90	sputum, Pécs, Hungary	+	+	+
SZMC 8045	C. parapsilosis	BP 94	blood, Pécs, Hungary	+	-	+
SZMC 8046 C	C. parapsilosis	BP 101	blood, Pécs, Hungary	+	-	+
SZMC 8047	C. parapsilosis	BP 113	blood, Pécs, Hungary	+	-	+
SZMC 1584	C. parapsilosis	624	Szeged, Hungary	+	+	+
SZMC 1574	C. parapsilosis	640	Szeged, Hungary	+	-	+
SZMC 8049	C. parapsilosis	12995	Szeged, Hungary	-	+	+
SZMC 1575	C. parapsilosis	18755	Szeged, Hungary	+	-	+
SZMC 1582	C. parapsilosis	20061	Szeged, Hungary	+	-	+
SZMC 1573	C. parapsilosis	13208/2000	Szeged, Hungary	+	+	+
SZMC 1578	C. parapsilosis	70765/2002	Szeged, Hungary	+	-	+
SZMC 1570	C. parapsilosis	72670/2002	Szeged, Hungary	+	+	+
SZMC 1581	C. parapsilosis	74181/2002	Szeged, Hungary	+	+	+
SZMC 1576	C. parapsilosis	15328/2005	Szeged, Hungary	+	+	+
SZMC 1583	C. parapsilosis	15561/2005	Szeged, Hungary	+	+	+
SZMC 8007	C. parapsilosis	15922/2005	Szeged, Hungary	+	+	+
SZMC 1577	C. parapsilosis	18494/2005	Szeged, Hungary	+	+	+
SZMC 1572	C. parapsilosis	20088/2005	Szeged, Hungary	+	+	+
SZMC 1566	C. parapsilosis	21893/2005	Szeged, Hungary	+	+	+
SZMC 1568	C. parapsilosis*	58307/2005	Szeged, Hungary	+	+	+
SZMC 8050 C	C. parapsilosis*	71654/2005	Szeged, Hungary	-	-	+
SZMC 1588	C. parapsilosis	25860/2006	Szeged, Hungary	+	+	+
SZMC 1565	C. parapsilosis	26655/2006	Szeged, Hungary	+	+	+
SZMC 1585	C. parapsilosis	46958/2006	Szeged, Hungary	+	+	+
SZMC 1567	C. parapsilosis	47458/2006	Szeged, Hungary	+	+	+
SZMC 8006	C. parapsilosis	49683/2006	Szeged, Hungary	+	+	+
SZMC 1587	C. parapsilosis	50210/2006	Szeged, Hungary	+	+	+
SZMC 8051 C	C. parapsilosis*	54575/2006	Szeged, Hungary	-	-	+
SZMC 1569	C. parapsilosis*	54861/2006	Szeged, Hungary	+	+	+
SZMC 8004	C. parapsilosis	10521	ear, Debrecen, Hungary	-	+	+
SZMC 8003	C. parapsilosis	12199	throat, Debrecen, Hungary	+	-	+
SZMC 1591	C. parapsilosis	13210	alscessus, Debrecen, Hungary	-	+	+
SZMC 8005	C. parapsilosis	13343	hemoculture, Debrecen, Hungary	+	-	+
SZMC 1564	C. parapsilosis	15955	nose, Debrecen, Hungary	+	+	+
SZMC 1598	C. parapsilosis	16098	canule, Debrecen, Hungary	+	+	+
SZMC 1595	C. parapsilosis	16478	wound, Debrecen, Hungary	+	+	+
SZMC 1597	C. parapsilosis	16489	throat, Debrecen, Hungary	+	+	+
SZMC 1594	C. parapsilosis	17466	canule, Debrecen, Hungary	+	+	+
SZMC 1590	C. parapsilosis	18249	urine, Debrecen, Hungary	+	+	+
SZMC 1592	C. parapsilosis*	20699	sputum, Debrecen, Hungary	-	+	+
SZMC 8002	C. parapsilosis*	20764	ear, Debrecen, Hungary	+	-	+
SZMC 1599	C. parapsilosis	22058	urine, Debrecen, Hungary	+, aggregates	-	+
SZMC 1593	C. parapsilosis	24644	hemoculture, Debrecen, Hungary	+, aggregates	+	+
SZMC 1596	C. parapsilosis*	26355	wound, Debrecen, Hungary	+	+	+
SZMC 1589	C. parapsilosis	27593	bronchus, Debrecen, Hungary	+	+	+
SZMC 1473	C. parapsilosis	CBS 1954	olive, Italy	+	+	+
SZMC 8111	C. parapsilosis*	CBS 6318	olive	+	+	+
SZMC 8112	C. parapsilosis	NRZ 97	Germany	+	+	+
SZMC 8113	C. parapsilosis	CP178	sputum, Cagliari, Italy	-	+	+
SZMC 8029	C. metapsilosis*	12821	blood, Debrecen, Hungary	-	-	+
SZMC 1548	C. metapsilosis*	PL 429	Bratislava, Slovakia	-	-	+
SZMC 8022	C. metapsilosis	BP57	throat, Pécs, Hungary	-	-	+
SZMC 8091	C. metapsilosis*	CP5	sputum, Pisa, Italy	-	-	+
SZMC 8092	C. metapsilosis*	CP43	bronchial aspirate, Pisa, Italy	-	-	+
SZMC 8093	C. metapsilosis	CP 61	nail, Pisa, Italy	-	-	+
SZMC 8094	C. metapsilosis*	CP92	faeces, Pisa, Italy	-	-	+
SZMC 8095	C. metapsilosis*	CP 231	nail, Pisa, Italy	-	-	+
SZMC 8096	C. metapsilosis*	CP 261	nail, Pisa, Italy	-	-	+
SZMC 8097	C. metapsilosis*	CP 271	faeces, Pisa, Italy	-	-	+
SZMC 8098	C. metapsilosis	CP 376	faeces, Pisa, Italy	-	-	+
SZMC 8099	C. metapsilosis*	CP 429	peripheral blood, Auckland, New Zealand	-	-	+
SZMC 1545	C. orthopsilosis*	MCO 456	Bratislava, Slovakia	+	-	+
SZMC 1546	C. orthopsilosis	MCO 471	Bratislava, Slovakia	+	-	+
SZMC 8115	C. orthopsilosis	LT 289	oral cavity, Chad	+	-	+
SZMC 8116	C. orthopsilosis	LT 308	oral cavity, Chad	+	-	+
SZMC 8117	C. orthopsilosis*	NRZ 222	Germany	-	-	+
SZMC 8118	C. orthopsilosis	NRZ 452	Germany	+	-	+
SZMC 8119	C. orthopsilosis*	NRZ 1065	Germany	-	-	+
SZMC 8121	C. orthopsilosis*	NRZ 1467	Germany	+	+	+
SZMC 8122	C. orthopsilosis	NRZ 1566	Germany	+	-	-
SZMC 8100	C. orthopsilosis*	CP 25	nail, Pisa, Italy	-	-	+
SZMC 8101	C. orthopsilosis	CP 47	skin, Pisa, Italy	-	-	+
SZMC 8102	C. orthopsilosis	CP 85	catheter, L' Aquila, Italy	+	-	+
SZMC 8104	C. orthopsilosis*	CP 124	bronchial aspirate, Pisa, Italy	+	-	+
SZMC 8103	C. orthopsilosis*	CP 125	nail, Pisa, Italy	+	-	+
SZMC 8105	C. orthopsilosis	CP 273	bronchial aspirate, Pisa, Italy	+	-	+
SZMC 8107	C. orthopsilosis*	CP 296	skin, Pisa, Italy	+	-	+
SZMC 8108	C. orthopsilosis	CP 331	sputum, Pisa, Italy	+	-	-
SZMC 8109	C. orthopsilosis*	CP 344	catheter, Pisa, Italy	+	-	+
